# Supplementary material for: Characterization of ApB73, a virulence factor important for colonization of Zea mays by the smut Ustilago maydis
Source: Mol Plant Pathol. 2016 Aug 8;17(9):1467–79. doi: 10.1111/mpp.12442 (PMC5132131; doi:10.1111/mpp.12442)
Supplement: Supplementary file 2 — Table S1 Primers used in this study. Table S2 Plasmids used in this study. Table S3 Ustilago maydis strains used in this study. [file MPP-17-1467-s002.xlsx]

## Sheet: Table S1
	Table S1 Primer used in this study.
	#	Primer	5´-3´ sequence	used for Plasmid #	Description/ application
	1	RT_UmApB73_5	GCACCCTTACAGCGACGAAG	none	Real-time PCR primer (apB73 )
	2	RT_UmApB73_3	CGGGCGGATCGAACAAAACT	none	Real-time PCR primer (apB73 )
	3	RT-Ppi_5	AAAGAACACCGGACTTGG	none	Real-time PCR primer (ppi)
	4	RT-Ppi_3	ACATCGTCAAGGCTATCG	none	Real-time PCR primer (ppi)
	5	5_Um02011_RB	ATATgctcttcACGAACACATCTTGGCTGGCCAAC	#1	For Um02011 deletion construct, SapI
	6	3_Um02011_RB	ATATgctcttcTCGCGGCGCGCCCCATCTGGCTCGGTGACAGG	#1	For Um02011 deletion construct, SapI
	7	5_Um02011_LB	ATATgctcttcACAGGGCGCGCCGATGCTGTTGGACTTAGG	#1	For Um02011 deletion construct, SapI
	8	3_Um02011_LB	ATATgctcttcTGCCTTGATCGAGAAGTTTCGC	#1	For Um02011 deletion construct, SapI
	9	5_Hyg-1	ATAGGTCTCgctcttcAGGCCTAGATCGCCACAGGATACCACAGGACATCTGGGATATCAGAAGTTCCTATTCTCGAGAAAG	#1	to amplify HYG cassette for deletion construct, SapI
	10	3_Hyg-2	TATGGTCTCgctcttcATCGGCCACTCACGCCACAGGATACCACAGGACATCTGGGATATCCGGGAAGTTCCTATACTTTCTCG	#1	to amplify HYG cassette for deletion construct, SapI
	11	5_poma_Bsa_module	ATATggtctcAcccaCTCGAGCAGGGGGATTCGAG	#2	to amplify oma promoter, BsaI
	12	3_poma_Bsa_module	ATATggtctcATGATAGAGTAAGGTAGTTGATTTG	#2	to amplify oma promoter, BsaI
	13	5_UmApB73HAStrep_BsaI	ATATggtctcAatcaATGCGATTTCTTCTAGCAGCCC	#2	to amplify UmApB73HAStrep, BsaI
	14	3_UmApB73HAStrep_BsaI	TATggtctcTctccTTATTACTTCTCGAACTGCGGGTG	#2	to amplify UmApB73HAStrep, BsaI
	15	5_Um2011_Pro_p123	AGACTAcatatgCGTGGGTTGGTAGACTGAATG	#3	to amplify full length promoter and CDS of Um02011, NdeI
	16	3_Um2011_Pro_p123	TATgcggccgcTTAAGCGTAATCTGGAACATCGTATGGGTAACTGGTAGAGAAAGTAGAGC	#3	to amplify full length promoter and CDS of Um02011, NotI
	17	5_SacUm02011-HA	ATAgagctcAGTCCCATGCTTCCTCAGC	#4	to amplify UmApB73649-709-mCherry-HA, SacI
	18	3_mCherryHA_Not	TATgcggccgcTTATTAAGCGTAATCTGGAACATCGTATGG	#4	to amplify UmApB73649-709-mCherry-HA, NotI
	19	5_Um2011_Top	catgCGATTTCTTCTAGCAGCCCT	#5	to amplify full length UmApB73-HA, NcoI, PCR Product Annealing
	20	5_Um2011_Bot	CGATTTCTTCTAGCAGCCCT	#5	to amplify full length UmApB73-HA, NcoI, PCR Product Annealing
	21	3_Um02011HA_NotTop	gcTTAAGCGTAATCTGGAACATCGTATGGGTAACTGGTAGAGAAAGTAGAGC	#5	to amplify full length UmApB73-HA, NotI, PCR Product Annealing
	22	3_Um02011HA_NotBot	ggccgcTTAAGCGTAATCTGGAACATCGTATGGGTAACTGGTAGAGAAAGTAGAGC	#5	to amplify full length UmApB73-HA, NotI, PCR Product Annealing
	23	5_3xHA-DE	ATATGGTCTCAtcagcaGGCCGCGAGGCCAACGCG	#6	to amplify 3xHA for GreenGate system, BsaI
	24	3_3xHA-DE	ATATGGTCTCTgcagGCCGGCGCGCCCTAATAG	#6	to amplify 3xHA for GreenGate system, BsaI
	25	3_apB73_CD_BsaI	ATATggtctcActgaACTGGTAGAGAAAGTAGAGC	#7,10,11	to amplify ApB73 for GreenGate system, BsaI
	26	5_apB7320-709_CD_BsaI	ATATggtctcAggctCAATGGAATTCTTACGAGAAC	#8,11	to amplify ApB7320-709(-mCherry) for GreenGate system, BsaI
	27	5_NOST_F	ATATggtctcACTGCGGCCGCCCGGCTGCAGATCG	#6,7,8,10,11	to amplify NosT for GreenGate system, BsaI
	28	3_NOST_R	ATATATggtctcCTAGTCTCATGTTTGACAGCTTATC	#6,7,8,10,11	to amplify NosT for GreenGate system, BsaI
	29	5_linkermCherry_DE	ATATggtctcAtcagcaGCCTCGGCAGGAGCAGGTGCTGGCAGCATGGTGAGCAAGGGCGAGG	#7,10	to amplify mCherry-linker-3xHA for GreenGate system, BsaI
	30	3_mCherry3xHA_DE	ATATggtctcTgcagTTACTAATAGTCGGGCACGTCG	#7,10	to amplify mCherry-linker-3xHA for GreenGate system, BsaI
	31	5_ApB731-19_BC_bsa	ATATggtctcAaacaATGCGATTTCTTCTAGCAGC	#6,7,11	to amplify ApB731-19 for GreenGate system, BsaI
	32	3_ApB731-19_BC_bsa	ATATggtctcAagccTGCCTGACAAGTGGCTGAC	#6,7,11	to amplify ApB731-19 for GreenGate system, BsaI
	33	3_mCherry_CDS	atatGGTCTCACTGACTTGTACAGCTCGTC	#8	to amplify ApB7320-709-mCherry, BsaI
	34	5_otef_AB_BsaI	ATATggtctcAacctTATGGCATGCCCGTACCGAG	#7,8	to amplify otef promoter for GreenGate system, BsaI
	35	3_otef_AB_BsaI	ATATggtctcAtgttTCGTGGATGATGTTGTCTG	#7,8	to amplify otef promoter for GreenGate system, BsaI
	36	5_Pit2SP_BC_bsaI	ATATggtctcAaacaATGCTGTTTCGCTCAGCCTTTG	#10	to amplify Pit21-25 for GreenGate system, BsaI
	37	3_Pit2SP_BC_bsaI	ATATggtctcAagccAGCTTGAACATGTTGCACC	#10	to amplify Pit21-25 for GreenGate system, BsaI
	38	5_ApB73Pro_AB_BsaI	ATATggtctcAacctCGTGGGTTGGTAGACTGAATG	#10,11	to amplify ApB73 Promoter for GreenGate system, BsaI
	39	3_ApB73Pro_AB_BsaI	ATATggtctcAtgttTTTGATCGAGAAGTTTCGCTATAGATATACCc	#10,11	to amplify ApB73 Promoter for GreenGate system, BsaI
	40	5_N-Um2011_pEnt	ccatggAATTCTTACGAGAACATGG	#9	to amplify ApB7320-709-mCherry-HA, NcoI
	41	3_mCherryHA_Not	TATgcggccgcTTATTAAGCGTAATCTGGAACATCGTATGG	#9	to amplify ApB7320-709-mCherry-HA, NotI
	42	5_DegUbApB73	ATGCGTTTTGCACGTCCAAGCACG		to amplify UbApB73 from U. bromivora genomic DNA using degenerated U. hordei primer
	43	3_DegUbApB73	CTACGTTGCATCTTTCAATTCCCCAGC		to amplify UbApB73 from U. bromivora genomic DNA using degenerated U. hordei primer
	44	5_UbApB73_SP_Top	catgCGTTTTGCACGTCCAAGC	#12	to amplify full length UbApB73-HA, NcoI, PCR Product Annealing
	45	5_UbApB73_SP_Bot	CGTTTTGCACGTCCAAGCACGTTTC	#12	to amplify full length UbApB73-HA, NcoI, PCR Product Annealing
	46	3_UbApB73HA_Top	gcTTAAGCGTAATCTGGAACATCGTATGGGTACGTTGCATCTTTTAATTCCC	#12	to amplify full length UbApB73-HA, NotI, PCR Product Annealing
	47	3_UbApB73HA_Bot	ggccgcTTAAGCGTAATCTGGAACATCGTATGGGTACGTTGCATCTTTTAATTCCC	#12	to amplify full length UbApB73-HA, NotI, PCR Product Annealing
	48	5_SrApB73_NcoBot	CGTCTGCGATATGTGACTCTG	#13	to amplify full length SrApB73-HA, NcoI, PCR Product Annealing
	49	5_SrApB73_NcoTop	catgCGTCTGCGATATGTGAC	#13	to amplify full length SrApB73-HA, NcoI, PCR Product Annealing
	50	3_SrApB73-HA_Bot	ggccgcAGCGTAATCTGGAACATCGTATGGGTAGTGCGCAGAAATCGACG	#13	to amplify full length SrApB73-HA, NotI, PCR Product Annealing
	51	3_SrApB73-HA_Top	gcAGCGTAATCTGGAACATCGTATGGGTAGTGCGCAGAAATCGACGGTC	#13	to amplify full length SrApB73-HA, NotI, PCR Product Annealing
	52	5_MpApB73_Bot	CGCATCCTCCTTCTAGCATG	#14	to amplify full length MpApB73-HA, NcoI, PCR Product Annealing
	53	5_MpApB73_Top	catgCGCATCCTCCTTCTAGC	#14	to amplify full length MpApB73-HA, NcoI, PCR Product Annealing
	54	3_MpApB73-HA_Bot	ggccgcAGCGTAATCTGGAACATCGTATGGGTATGGCTGTGCGGGTAGTG	#14	to amplify full length MpApB73-HA, NotI, PCR Product Annealing
	55	3_MpApB73-HA_Top	cgcAGCGTAATCTGGAACATCGTATGGGTATGGCTGTGCGGGTAGTG	#14	to amplify full length MpApB73-HA, NotI, PCR Product Annealing
	56	5_StpIPro_AB_BsaI	ATATggtctcAacctGACATATTGTCGTTAGAAC	#15	to amplify stpI Promoter for GreenGate system, BsaI
	57	3_StpIPro_AB_BsaI	ATATggtctcAtgttCGTGTTCTCTGCTTTATTTTC	#15	to amplify stpI Promoter for GreenGate system, BsaI
	58	5_Pit2Pro_AB_BsaI	AACAggtctcAacctCATACTTATAGCAAAGCAC	#16	to amplify pit2 Promoter for GreenGate system, BsaI
	59	3_Pit2Pro_AB_BsaI	AACAggtctcAtgttTGCTGCGTTTGGTCGTTTG	#16	to amplify pit2 Promoter for GreenGate system, BsaI
	60	5_UbAp2_C-D_BsaI	ATATggtctcAggctCAATGCGTTTTGCACGTCCAAG	#19	to amplify UbApB73 for GreenGate system, BsaI
	61	3_UbAp2_C-D_BsaI	ATATggtctcActgaCGTTGCATCTTTTAATTCCC	#19	to amplify UbApB73 for GreenGate system, BsaI
	62	5_pit1_CD_bsaI	AACAggtctcAggctCAATGGAGCGTCACGATGGTGAAG	#20	to amplify Pit1 for GreenGate system, BsaI
	63	3_pit1_CD_bsaI	AACAggtctcActgaCATGTATGGGGCCGGAAGG	#20	to amplify Pit1 for GreenGate system, BsaI

## Sheet: Table S2
	Table S2 Plasmids used in this study.
	#	Plasmid	Cloning strategy	Note
	1	pUKO-Um02011	Golden Gate (SapI) into p123	For generation of mutant strain in SG200, FB1 and FB2, shown in Fig.1-4 and Fig.S2-S7.
	2	p123-Poma-UmApB73-HA-Strep	Golden Gate (BsaI) into p123	For generation of overexpressor strain in SG200, shown in Fig.S2.
	3	p123-PapB73-UmApB73-HA	NdeI NotI into p123	For generation of complementation strain in SG200ΔapB73,shown in Fig.1.
	4	p123-PapB73-UmApB73-mCherry-HA	SacI NotI into #3	For generation of complementation strain in SG200ΔapB73,shown in Fig.3.
	5	p123-Potef-UmApB73-HA	NcoI NotI into p123	For constitutive over expression of ApB73-HA in AB33, shown in Fig.3
	6	pUG-Pcmu1-ApB731-19-mCherry-3xHA	Golden Gate (BsaI)	For visualization of protein secretion in SG200, shown in Fig.3.
	7	pUG-Potef-UmApB73-linker-mCherry-HA	Golden Gate (BsaI)	For visualization of protein secretion in SG200ΔapB73, shown in Fig.3.
	8	pUG-Potef-ApB731-19-mCherry-3xHA-UmApB7320-709-linker-3xmyc	Golden Gate (BsaI)	For visualization of protein secretion in SG200ΔapB73, shown in Fig.3.
	9	p123-PapB73-UmApB7320-709-mCherry-HA	KpnI NcoI, then NcoI NotI into p123	For generation of complementation strain in SG200ΔapB73,shown in Fig.3.
	10	pUG-PapB73-Pit21-25-UmApB7320-709-linker-mCherry-HA	Golden Gate (BsaI)	For generation of complementation strain in SG200ΔapB73,shown in Fig.3.
	11	pUG-PapB73-UmApB73-mCherry-HA-HDEL	Golden Gate (BsaI)	For generation of complementation strain in SG200ΔapB73,shown in Fig.3.
	12	p123-PapB73-UbApB73-HA	NcoI NotI into #3	For generation of complementation strain in SG200ΔapB73,shown in Fig.4.
	13	p123-PapB73-SrApB73-HA	NcoI NotI into #3	For generation of complementation strain in SG200ΔapB73,shown in Fig.4.
	14	p123-PapB73-MpApB73-HA	NcoI NotI into #3	For generation of complementation strain in SG200ΔapB73,shown in Fig.4.
	15	pUG-PstpI-UmApB73-linker-mCherry-HA	Golden Gate (BsaI)	For generation of complementation strain in SG200ΔapB73,shown in Fig.S6 and Fig.S7.
	16	pUG-Ppit2-UmApB73-linker-mCherry-HA	Golden Gate (BsaI)	For generation of complementation strain in SG200ΔapB73,shown in Fig.S6 and Fig.S7.
	17	p123-Potef-Cmu1-HA	Djamei et al., 2011	As positive control in secretion assay,shown in Fig.3.
	18	pUG-Potef-GFP-3xHA	Golden Gate (BsaI)	As negative control in secretion assay,shown in Fig.3.
	19	p123-PapB73-UbApB73-mCherry-HA	Golden Gate (BsaI)	For visualization of protein expression in SG200ΔapB73, shown in Fig.S6.
	20	pUG-PapB73-ApB73-linker-mCherry-HA-NosT_PapB73-Pit1-linker-GFP-NosT	Golden Gate (BsaI)	To test for co-localization, shown in Fig.S5.
	21	pAM1	Mendoza-Mendoza, 2009	Appressorium marker,shown in Fig.S3.
	The pUKO vector as well as pUG are modifications of p123. GoldenGate reactions were based on the GreenGate system (Lampropoulos et al., 2013) into a compatible p123 (no BsaI sites). All sequence information (i.e. Complete vector maps) can be obtained upon request.

## Sheet: Table S3
	Table S3 Ustilago maydis strains used in this study.
	Strain	Genotype	Reference
	AB33	a2 Pnar:bW2, bE1	Brachmann et al., 2001
	FB1	a1 b1	Banuett and Herskowitz, 1989
	FB2	a2 b2	Banuett and Herskowitz, 1989
	SG200	a1 mfa2 bE1 bW2	Kaemper et al., 2006
	SG200AM1-RFP	a1 mfa2 bE1 bW2 ipr[Pum01779:3xeGFP]ips Potef:2RFP	Mendoza-Mendoza, 2009
	AB33: p123-Potef-UmApB73-HA #	a2 Pnar:bW2, bE1 ipr[Potef:um02011_1xHA]ips	This study
	AB33: p123-Potef-GFP-3xHA #	a2 Pnar:bW2, bE1 ipr[Potef:GFP_1xHA]ips	Denise Seitner
	AB33: p123-Potef-Cmu1-HA #	a2 Pnar:bW2, bE1 ipr[Potef:um05731_1xHA]ips	Djamei et al., 2011
	FB1ΔapB73 ##	a1 b1 Δum02011	This study
	FB2ΔapB73 ##	a2 b2 Δum02011	This study
	SG200: p123-Poma-UmApB73-HA-Strep #	a1 mfa2 bE1 bW2 ipr[Poma:um02011_1xHA_1xStrep]ips	This study
	SG200: pUG-Pcmu1-ApB731-19-mCherry-3xHA #	a1 mfa2 bE1 bW2 ipr[Pcmu1:um020111-19_1xHA_1xStrep]ips	This study
	SG200ΔapB73 ##	a1 mfa2 bE1 bW2 Δum02011	This study
	SG200ΔapB73-AM1 ##	a1 mfa2 bE1 bW2 Δum02011ipr[Pum01779:3xeGFP]ips	This study
	SG200ΔapB73: p123PapB73-UmApB73-HA #	a1 mfa2 bE1 bW2 Δum02011 ipr[Pum02011:um02011_1xHA]ips	This study
	SG200ΔapB73: p123PapB73-UbApB73-HA #	a1 mfa2 bE1 bW2 Δum02011 ipr[Pum02011:ub02986_1xHA]ips	This study
	SG200ΔapB73: p123-PapB73-UmApB73-mCherry-HA #	a1 mfa2 bE1 bW2 Δum02011 ipr[Pum02011:um02011_mCherry_1xHA]ips	This study
	SG200ΔapB73:p123-PapB73-UmApB7320-709-mCherry-HA #	a1 mfa2 bE1 bW2 Δum02011 ipr[Pum02011:um0201120-709_mCherry_1xHA]ips	This study
	SG200ΔapB73:p123-PapB73-UbApB73-mCherry-HA #	a1 mfa2 bE1 bW2 Δum02011 ipr[Pum02011:ub02986_mCherry_1xHA]ips	This study
	SG200ΔapB73: p123-PapB73-SrApB73-HA #	a1 mfa2 bE1 bW2 Δum02011 ipr[Pum02011:sr12972_1xHA]ips	This study
	SG200ΔapB73: p123-PapB73-MpApB73-HA #	a1 mfa2 bE1 bW2 Δum02011 ipr[Pum02011:MP05899_1xHA]ips	This study
	SG200ΔapB73: pUG-Potef-ApB731-19-mCherry-3xHA-UmApB7320-709-linker-3xmyc #	a1 mfa2 bE1 bW2 Δum02011 ipr[Potef:um020111-19_mCherry_3xHA_um0201120-709_linker_3xmyc]ips	This study
	SG200ΔapB73: pUG-PapB73-Pit21-25-UmApB7320-709-linker-mCherry-HA #	a1 mfa2 bE1 bW2 Δum02011 ipr[Pum02011:um013751-25_um0201120-709_mCherry_1xHA]ips	This study
	SG200ΔapB73: pUG-PapB73-UmApB73-mCherry-HA-HDEL #	a1 mfa2 bE1 bW2 Δum02011 ipr[Pum02011:um02011_mCherry_1xHA_HDEL]ips	This study
	SG200ΔapB73: pUG-Potef-UmApB73-linker-mCherry-HA #	a1 mfa2 bE1 bW2 Δum02011 ipr[Potef:um02011_linker_mCherry_1xHA]ips	This study
	SG200ΔapB73: pUG-PstpI-UmApB73-linker-mCherry-HA #	a1 mfa2 bE1 bW2 Δum02011 ipr[PstpI:um02011_linker_mCherry_1xHA]ips	This study
	SG200ΔapB73: pUG-PapB73-ApB73-linker-mCherry-HA-NosT-PapB73-pit1-linker-GFP-NosT	a1 mfa2 bE1 bW2 Δum02011 ipr[Pum02011:um02011_mCherry_1xHA_Pum02011:um01375_GFP]ips	This study
	SG200ΔapB73: pUG-Ppit2-UmApB73-linker-mCherry-HA #	a1 mfa2 bE1 bW2 Δum02011 ipr[Ppit2:um02011_linker_mCherry_1xHA]ips	This study
	# Plasmids were integrated into the ip locus of U. maydis. Correct integration into the ip locus was confirmed by PCR.
	## Deletion was confirmed by Southern Analysis.
